# Supplementary material for: MYPT1 reduction is a pathogenic factor of erectile dysfunction
Source: Commun Biol. 2022 Jul 25;5:744. doi: 10.1038/s42003-022-03716-y (PMC9314386; doi:10.1038/s42003-022-03716-y)
Supplement: Supplementary file 3 — Supplementary Data 1 [file 42003_2022_3716_MOESM3_ESM.xlsx]

## Sheet: Figure 1
Figure 1b	MYPT1+/+	MYPT1+/-	MYPT1-/-
	0.54181	0.33832	0.009357
	0.368621	0.46752	0.072929
	0.50319	0.38576	0.013571
	0.573362	0.25904	0.086571
	0.414052	0.3204	0.198429
	0.591034	0.28336	0.108
Figure 1d	dorsal artery				central artery
	MYPT1+/+	MYPT1+/-	MYPT1-/-		MYPT1+/+	MYPT1+/-	MYPT1-/-
	66.8822	60.3448	34.3391		22.7011	15.3017	21.9109
	62.1408	58.2615	33.1897		18.2471	24.7126	19.181
	62.2845	56.25	33.1897		15.625	32.4353	17.4569
Figure 1e	dorsal artery				central artery
	MYPT1+/+	MYPT1+/-	MYPT1-/-		MYPT1+/+	MYPT1+/-	MYPT1-/-
	2254.01	2153.7	1288.55		526.438	550.033	572.421
	2239.29	1534.35	1280.42		522.118	654.68	455.373
	2355.18	1871.24	1328.91		346.267	944.142	681.527

## Sheet: Figure 2
Figure 2b	MYPT1+/+	MYPT1+/-	MYPT1-/-
	1.6	5.02143	1.67857
	2.94286	2.72143	1.75714
	1.99286	3.1	3.00714
	0.814286	6.77143	1.39286
	2.25	2.32143	1.45
	2.7	2.97857	0.678571
	0.864286	2.95714	2.10714
	0.957143	4.87857	2.90714
	1.97143	6.62857	0.321429
	3.25	3.34286
	3.24286	3.61429
	4.37857	3.9
	4.87857	2.54286
	2.60714
	3.9
	3.7
	5.29286
	3.97143
Figure 2d	concentration(M)	MYPT1+/+						MYPT1+/-					MYPT1-/-
	1*10-9	0	0	0	0.021429	0.021429		0.0857143	0.0428571	0.028571	0.042857		0.05	0.05	0.1	0.101171
	3*10-9	0	0	0	0.021429	0		0.542857	0.0642857	0.107143	0.107143		0.05	0.2	0.075	0.219182
	1*10-8	0	0.185714	0	0.085714	0.021429		0.771429	0.121429	0.757143	0.564286		0.1	0.2	0.1	0.247806
	3*10-8	0.042857	0.335714	0.064286	0.114286	0.021429		0.964286	0.335714	0.985714	1.22857		0.641667	0.366667	0.241667	0.476669
	1*10-7	1.85	0.771429	1.37857	1.10714	0.064286		1.36429	1.44286	2.2	2.56429		1.46667	0.683333	0.725	1.49666
	3*10-7	2.94286	1.7	2.47143	2.72857	0.164286		1.84286	1.59286	2.57143	3.04286		1.85833	1.54167	2.15833	2.20471
	1*10-6	3.65714	2.01429	2.99286	2.97857	2.15714		2.42857	1.69286	2.97143	3.35714		1.85833	1.78333	3.24167	2.51201
	3*10-6	4.6	2.35	3.39286	3.12857	3.16429		2.97857	1.9	3.24286	3.65		1.95833	1.79167	3.45833	3.16001
	1*10-5	4.57857	2.64286	3.93571	3.31429	3.55714		3.24286	2.95	3.40714	3.77857		2.08333	1.875	3.36667	3.45497
Figure 2f
	concentration(M)	MYPT1+/+						MYPT1+/-								MYPT1-/-
	1*10-9	0.0857143	0.0214286	0.0428571	0.0214286	0		0.0545455	0.0545455	0.0818182	0.01412	0.0545455	0.563636	0.0818182		0.075	0.075	0.1	0.025
	3*10-9	0.128571	0.4	0.107143	0.164286	0.242857		0.236364	0.245454	0.136364	0.01412	0.136364	2.79091	0.181818		0.15	0.15	0.175	0.15
	1*10-8	2.03571	1.13571	0.514286	0.821429	1.27143		2.64546	1.38182	0.372727	0.04235	0.318182	3.61818	0.4		0.4375	0.325	0.425	1.325
	3*10-8	3.42143	2.14286	2.82857	1.35	1.67143		6.33636	3.00909	2.9	0.07058	1.6	4.01818	3.2		2.6125	1.7625	1.3	1.7625
	1*10-7	3.82857	2.45714	3.26429	2.77143	3.32143		7.32727	3.87273	3.70909	0.27763	2.88182	4.22727	3.68182		2.6875	3.0375	4.425	3.0375
	3*10-7	4.26429	2.62143	3.55714	2.85714	3.41429		8.15455	3.75454	3.91818	0.41409	3.06364	4.36364	3.79091		2.75	3.1125	4.75	3.1125
	1*10-6	4.55714	2.70714	3.80714	3.06429	3.57857		8.12727	3.94545	4.05455	0.52702	3.30909	4.51818	4.03636		2.8625	3.2625	4.8625	3.2625
	3*10-6	4.57857	2.70714	3.72857	3.23571	3.89286		8.23636	4.07273	4.15454	0.55055	3.43636	4.51818	4.16364		2.9375	3.4	4.9	3.4
Figure 2h	MYPT1+/+	MYPT1+/-	MYPT1-/-
	0.056694	0.064262	0.045938
	0.19438	0.112459	0.084219
	0.040496	0.088361	0.091875
	0.080992	0.096393	0.076563
	0.056694	0.080328	0.18375
	0.145785	0.136557	0.168438
	0.178182	0.088361
	0.234876	0.160656
	0.080992	0.064262
	0.121488	0.120492
Figure 2j
	concentration(M)	MYPT1+/+										MYPT1+/-										MYPT1-/-
	1*10-9	0.151922	0.045577	0.075961	0.030384	0.13673	0.045577	0.015192	0.030384	0.197498		0.068255	0.011376	0.056879	0.034127	0.034127	0.102382	0.011376	0.045503	0.091007		0.07154	0.03577	0.07154	0.03577	0.10731	0.053655
	3*10-9	0.167114	0.075961	0.045577	0.015192	0.106345	0.075961	0.045577	0.030384	0.151922		0.045503	0.045503	0.068255	0.045503	0.022752	0.079631	0.022752	0.022752	0.091007		0.053655	0.017885	0.125195	0.07154	0.089425	0.232506
	1*10-8	0.182306	0.045577	0.060769	0.091153	0.091153	0.045577	0.060769	0.030384	0.091153		0.034127	0.125134	0.079631	0.068255	0.034127	0.034127	0.011376	0.011376	0.056879		0.07154	0.03577	0.160966	0.07154	0.089425	0.086161
	3*10-8	0.182306	0.060769	0.091153	0.045577	0.045577	0.045577	0.045577	0.030384	0.045577		0.045503	0.068255	0.045503	0.079631	0.011376	0.056879	0.011376	0.034127	0.056879		0.03577	0.017885	0.10731	0.03577	0.07154	0.132506
	1*10-7	0.197498	0.060769	0.091153	0	0.060769	0.060769	0.151922	0.030384	0.045577		0.034127	0.068255	0.079631	0.056879	0.011376	0.068255	0.022752	0.068255	0.079631		0.07154	0.03577	0.178851	0.053655	0.07154	0.160966
	3*10-7	0.197498	0.045577	0.106345	0.151922	0.075961	0.045577	0.151922	0.030384	0.060769		0.056879	0.170637	0.068255	0.091007	0.045503	0.102382	0.068255	0.068255	0.091007		0.143081	0.03577	0.178851	0.053655	0.089425	0.286161
	1*10-6	0.167114	0.151922	0.121537	0.121537	0.167114	0.091153	0.121537	0.045577	0.106345		0.056879	0.091007	0.091007	0.113758	0.113758	0.079631	0.147886	0.079631	0.102382		0.125195	0.07154	0.196736	0.07154	0.089425	0.268276
	3*10-6	0.197498	0.106345	0.13673	0.075961	0.121537	0.121537	0.182306	0.091153	0.197498		0.056879	0.079631	0.113758	0.125134	0.125134	0.125134	0.238892	0.091007	0.159262		0.143081	0.07154	0.232506	0.089425	0.143081	0.178851
	1*10-5	0.197498	0.13673	0.151922	0.075961	0.13673	0.151922	0.258267	0.121537	0.273459		0.056879	0.227516	0.125134	0.13651	0.125134	0.170637	0.284396	0.113758	0.159262		0.143081	0.125195	0.250391	0.089425	0.178851	0.286161
Figure 2l	concentration(M)	MYPT1+/+								MYPT1+/-											MYPT1-/-
	1*10-9	0.0161984	0.0647934	0.0809917	0.0647934	0.0971901	0.0161984	0.0242975		0.00803279	0.00803279	0.0481967	0.00803279	0.0481967	0.0722951	0.0803279	0.0160656	0.00803279	0.0803279		0.030625	0.091875	0.0153125	0.0153125	0.0459375	0.091875
	3*10-9	0.0242975	0.0647934	0.0890909	0.048595	0.121488	0.0566942	0.0404959		0.0642623	0.0321311	0.0642623	0.0240984	0.0481967	0.0803279	0.184754	0.0321311	0.0963934	0.0642623		0.0382813	0.091875	0.0317656	0.030625	0.0229687	0.160781
	1*10-8	0.0242975	0.0323967	0.0971901	0.048595	0.0890909	0.0890909	0.048595		0.0321311	0.0562295	0.0883606	0.0562295	0.0562295	0.0240984	0.20082	0.0883606	0.136557	0.0481967		0.0682813	0.09125	0.0576562	0.0153125	0.0229687	0.1225
	3*10-8	0.0404959	0.0809917	0.137686	0.0647934	0.0971901	0.0728926	0.0404959		0.0642623	0.0722951	0.0562295	0.0642623	0.104426	0.0562295	0.208852	0.120492	0.160656	0.0321311		0.060625	0.0995313	0.0976562	0.0153125	0.0629688	0.091875
	1*10-7	0.048595	0.178182	0.153884	0.0809917	0.105289	0.048595	0.0809917		0.0803279	0.0883606	0.0803279	0.0240984	0.0963934	0.0722951	0.20082	0.120492	0.168688	0.0642623		0.091875	0.145469	0.16125	0.0153125	0.091875	0.137813
	3*10-7	0.048595	0.161984	0.170083	0.0890909	0.121488	0.0728926	0.129587		0.0883606	0.0562295	0.0883606	0.0240984	0.136557	0.0803279	0.184754	0.160656	0.192787	0.0562295		0.107188	0.153125	0.176563	0.0382813	0.1225	0.160781
	1*10-6	0.0647934	0.161984	0.145785	0.113388	0.153884	0.0809917	0.121488		0.136557	0.112459	0.104426	0.0481967	0.14459	0.112459	0.160656	0.168688	0.184754	0.0562295		0.114844	0.191875	0.237813	0.176563	0.153125	0.237344

## Sheet: Figure 3
	MYPT1+/+					MYPT1-/-
0s	7.49991	8.41147	3.53059	1.35722	0.048762	2.96317	0	5.60271	0	15.2946
15s	46.7462	29.9806	22.0483	5.69728	32.5886	25.1891	19.6629	13.2473	49.4306	41.9698
60s	3.21208	23.1119	17.2168	27.2619	40.6314	34.2589	61.6794	64.0863	23.9863	38.5659
300s	0	9.60926	10.5485	0	0.010271	22.2814	24.462	24.0494	6.09762	24.7284

## Sheet: Figure 4
Figure 4b	MYPT1+/+
	concentration	vehicle						SNP
	sustain	100	100	100	100	100	100	100	100	100	100	100	100
	1nM	103.823	93.4853	101.305	102.762	101.643	104.216	78.9855	96.1857	98.4772	104.656	103.769	100
	3nM	105.147	91.2052	103.655	97.79	105.339	109.781	74.6377	90.3814	101.523	107.287	102.439	105.341
	10nM	107.647	90.5537	106.005	102.21	106.16	116.189	60.1449	79.1045	82.2843	87.085	106.43	77.3665
	30nM	107.206	90.5537	104.439	100	101.643	118.55	32.6087	52.2388	24.6193	45.749	78.2705	101.105
	0.1uM	108.823	86.3192	100.522	96.8692	107.187	118.55	8.33333	11.6086	11.4213	9.91903	7.76053	27.256
	MYPT1+/-
	concentration	vehicle						SNP
	sustain	100	100	100	100	100	100	100	100	100	100	100	100
	1nM	103.836	104.043	97.5207	99.0157	100.604	101.246	101.191	102.26	98.4429	92.3077	101.26	105.714
	3nM	105.616	106.2	93.2231	93.3071	105.231	102.492	95.0893	99.7175	96.3668	95.749	101.891	110.159
	10nM	103.836	113.477	89.2562	91.5354	106.841	106.231	84.375	76.2712	94.4637	86.2348	47.0588	111.429
	30nM	108.356	115.903	90.7438	95.6693	108.048	109.034	69.4941	50.8475	74.3945	57.085	7.35294	101.905
	0.1uM	108.356	114.555	89.7521	87.9921	109.255	111.526	9.52381	25.4237	18.5121	10.1215	0	11.1111
	MYPT1-/-
	concentration	vehicle						SNP
	sustain	100	100	100	100	100	100	100	100	100	100	100	100
	1nM	98.5	102.924	101.695	100.926	103.377	100.906	102.203	107.547	98.6239	102.571	103.074	100.923
	3nM	100	104.678	106.78	105.247	108.255	104.532	100.881	113.208	98.6239	102.571	109.221	102.769
	10nM	110.5	106.433	111.299	108.951	113.321	111.48	104.846	115.094	95.8716	100.857	113.934	105.538
	30nM	109	106.433	118.079	110.802	116.51	120.242	94.7137	57.2327	69.2661	66.2857	113.934	101.846
	0.1uM	113	102.924	123.164	114.198	119.887	122.659	66.5198	20.1258	42.2018	13.4286	91.5984	19.6923
Figure 4d	MYPT1+/+
	concentration	vehicle										SNP
	0 uM	100	100	100	100	100	100	100	100	100	100	100	100	100	100	100	100	100	100	100	100
	0.1 uM	150	50	84.6154	128.571	100	90.9091	111.111	100	76.9231	100	100	50	66.6667	50	30	50	90	71.4286	91.3043	78.9474
	0.3 uM	125	33.3333	92.3077	121.429	100	45.4545	133.333	33.3333	100	111.111	100	31.25	33.3333	50	55	60	90	57.1429	86.9565	73.6842
	1 uM	100	66.6667	84.6154	114.286	133.333	27.2727	144.444	166.667	76.9231	88.8889	75	31.25	33.3333	50	40	50	60	92.8571	78.2609	68.421
	3 uM	100	133.333	92.3077	92.8571	66.6667	36.3636	122.222	133.333	84.6154	122.222	50	43.75	33.3333	25	30	40	60	78.5714	69.5652	52.6316
	10 uM	125	150	84.6154	100	100	72.7273	144.444	66.6667	92.3077	88.8889	25	31.25	33.3333	25	60	50	60	64.2857	56.5217	42.1053
	30 uM	125	21	76.9231	92.8571	133.333	81.8182	144.444	66.6667	100	100	25	31.25	33.3333	50	40	30	40	50	52.1739	15.7895
	100 uM	75	183.333	84.6154	100	133.333	72.7273	133.333	66.6667	76.9231	100	25	31.25	33.3333	25	35	40	20	35.7143	56.5217	10.5263
	MYPT1+/-
	concentration	vehicle										SNP
	0 uM	100	100	100	100	100	100	100	100	100	100	100	100	100		100	100	100	100	100	100
	0.1 uM	70	130	107.692	120	106.25	94.1176	80	112.5	120	122.857	114.286	100	110		83.6364	73.3333	90	123	100	120
	0.3 uM	70	100	92.3077	100	106.25	88.2353	100	126.25	120	114.286	125.714	100	80		75.4545	66.6667	110	76.9231	94.1177	66.6667
	1 uM	100	120	138.462	100	118.75	88.2353	120	100	130	100	74.2857	71.4286	120		45.4545	66.6667	120	76.9231	64.7059	50
	3 uM	70	100	92.3077	125	93.75	100	100	100	90	157.143	42.8571	42.8571	80		36.3636	50	60	76.9231	64.7059	58.3333
	10 uM	130	100	84.6154	75	81.25	105.882	120	112.5	100	128.571	42.8571	42.8571	30		27.2727	50	60	76.9231	64.7059	58.3333
	30 uM	70	100	76.9231	100	87.5	82.3529	100	100	100	128.571	42.8571	42.8571	30		18.1818	50	60	46.1539	47.0588	41.6667
	100 uM	80	125	107.692	75	68.75	88.2353	100	106.25	80	114.286	42.8571	42.8571	30		9.09091	33.3333	50	66.6667	64.7059	50
	MYPT1-/-
	concentration	vehicle						SNP
	0 uM	100	100	100	100	100	100	100	100	100	100	100	100
	0.1 uM	122.222	100	100	125	88.8889	114.286	120	98.7	83.3333	113.333	64.2857	110.623
	0.3 uM	77.7778	71.4286	100	150	100	100	125	93.5	106.667	106.667	85.7143	133.333
	1 uM	124.444	100	122.857	125	100	90	113	87.69	106.667	96.6667	64.2857	98
	3 uM	111.111	114.286	100	125	122.222	90	109	106.333	80	86.6667	48.5714	96.6667
	10 uM	111.111	100	71.4286	125	77.7778	110	97	73.3333	66.6667	86.3333	78.5714	93.3333
	30 uM	77.7778	71.4286	85.7143	125	100	110	80	40	83.3333	46.6667	41.4286	53.3333
	100 uM	100	85.7143	85.7143	100	100	100	80	54.88	60	41	35.7143	50

## Sheet: Figure 5
Figure 5b	0	0.05 um	0.5 um	5 um
	134.579	325.204	326.391	233.361
	80.4758	179.706	141.501	259.124
	77.2228	168.24	181.001	268.913
	92.6549	88.1007	266.745	426.745
	123.573	118.378	275.946	219.883
	95.2899	117.512	168.459	337.518
Figure 5c	wt	hetro	homo		wt-LOT	hetro-LOT	homo-LOT
	103.069	12.7018	0		135.983	61.9122	0.012
	109.079	29.7756	0.01		95.6971	77.3272	0.023
	114.369	49.7811	0		128.377	92.833	0.009
	86.2492	50.4879	0.022		142.26	77.7903	0
	87.2337	43.4979	0		144.369	95.8136	0

## Sheet: Figure 6
Figure 6b	wt	hetro	homo		wt-LOT	hetro-LOT	homo-LOT
	70.1984	64.6156	37.1313		70.8063	62.6953	45.625
	75.8094	62.075	42.0594		76.7094	79.4453	47.77
	74.6312	63.8719	40		76.7109	74.7953	50.03
	68.9375	59.0031			72.4973	65.3217
Figure 6c	wt	hetro	homo		wt-LOT	hetro-LOT	homo-LOT
	0.034	0.0264	0.0357		0.0337	0.0391	0.0317
	0.0353	0.031	0.0315		0.0313	0.0321	0.0307
	0.0336	0.0371	0.0334		0.0329	0.0327	0.0294
	0.0322	0.0348	0.0328		0.033	0.0336	0.0314
	0.0282	0.0453	0.0375		0.0342	0.0341	0.0309
	0.0399	0.042
	0.0375	0.0446
	0.0384
Figure 6f	wt	hetro	homo		wt-LOT	hetro-LOT	homo-LOT
	0.587422	0.35536	0.009534		0.526951	0.60766	0.062451
	0.399652	0.491068	0.074309		0.524525	0.546038	0.016859
	0.54555	0.40519	0.013828		0.652913	0.466695	0.123002
	0.621629	0.272087	0.08821		0.412066	0.494888	0.043455
	0.448908	0.336538	0.202183		0.830146	0.544024	0.139466
	0.64079	0.381661	0.110044		0.686038	0.483309	0.014406
	0.396475	0.42292	0.075182		0.819069	0.484215	0.123715
	0.470498	0.370065	0.052693		0.827508	0.62951	0.059602
	0.561999	0.333513	0.063828		0.605862	0.560135
	0.691354	0.461657	0.044105		0.582653	0.601216
		0.374603	0.115648
		0.42208

## Sheet: Figure 7
Figure 7b	PBS-treatment	lot-treatment
	0.0288	0.0358
	0.0317	0.0352
	0.0312	0.0326
	0.0328	0.0366
	0.0388	0.0328
	0.0326	0.0306
	0.0358	0.0285
	0.0334	0.0362
	0.0385	0.0342
	0.0305	0.0316
Figure 7c	PBS-treatment	lot-treatment
	10.6	11.5
	11.2	11.5
	11.8	11.4
	10.5	11
	11	11.2
	12	12
	11.5	10.2
	11.2	10.8
	10.5	11
Figure 7d	PBS-treatment	lot-treatment
	108.771	280.287
	106.227	245.924
	114.132	200.314
	105.387	299.112
	111.658	222.031
	114.452	151.354
	87.6617	129.45
	101.901	142.924
	101.956	128.709
	97.8654	97.4627
	92.3119	114.415
	88.2059	119.061
	84.979	94.1372
	84.4928
Figure 7f	dorsal-PBS	dorsal-lot		CC-PBS	CC-lot
	36.9608	70.3119		18.0118	23.0923
	47.8912	62.3994		11.2131	33.5115
	41.8655	56.1949		15.0425	31.1245
	42.6742	52.0583		15.2418	17.6513
	28.9215	50.2116		17.5867	34.5717
Figure 7h	lot-0	lot-1	lot-2.5	lot-5
	13.98	21.11	32.42	21.82
	6.96	34.53	30.78	21.86
	25.96	25.88	24.59	41.1
	35.84	26.78	44.58	35.87
	18.68	18.29	29.49	42.56
	32.78	22.84	28.26	53.69
	8.8	17.01
	10.84
	16.84
	22.07

## Sheet: Figure 8
Figure 8a	PBS-treatment	Lot-treatment
	0.62	0.58
	0.77	0.68
	0.44	0.56
	0.29	0.26
	0.62	0.67
	0.55	0.54
	0.51	0.39
	0.47	0.29
